# Supplementary material for: Anal fin pigmentation in Brachyrhaphis fishes is not used for sexual mimicry
Source: PLoS One. 2018 Mar 19;13(3):e0194121. doi: 10.1371/journal.pone.0194121 (PMC5858833; doi:10.1371/journal.pone.0194121)
Supplement: S1 Table — (XLSX) [file pone.0194121.s001.xlsx]

## Sheet: BrhG
ID	moving	still	moving_prop	still_prop	x_lat	x_bound_num	y_lat	y_bound_num	interior	exterior	int_prop	ext_prop	poi_lat	poi_time	poi_entered	bound_crossed	explored	cell_1	cell_2	cell_3	cell_4	cell_prop1	cell_prop2	cell_prop3	cell_prop4
Job1_BrhGTrial21_NP	383.15	219.8	0.64	0.36	21.89	58	16.67	21	295.87	307.07	0.49	0.51	0	0	0	58	0.1	114.54	143.38	79.3	265.73	0.19	0.24	0.13	0.44
Job1_BrhGTrial12_NP	436.67	162.95	0.73	0.27	5.28	35	68.7	24	158.99	440.64	0.27	0.73	0	0	0	75	0.13	66.33	102.64	68.65	362	0.11	0.17	0.11	0.6
Job1_BrhGTrial13_NP	379.92	219.79	0.63	0.37	5.15	32	26.58	27	316	283.7	0.53	0.47	0	0	0	75	0.13	181.11	168.74	116.83	133.03	0.3	0.28	0.19	0.22
Job1_BrhGTrial15_NP	394.38	206.88	0.66	0.34	5.71	189	10.63	150	270.82	330.44	0.45	0.55	0	0	0	285	0.47	325.55	145.09	33.68	96.93	0.54	0.24	0.06	0.16
Job1_BrhGTrial16	339.99	261	0.57	0.43	38.23	24	5.52	41	229.79	371.21	0.38	0.62	0	0	0	90	0.15	96.92	216.59	110.31	177.18	0.16	0.36	0.18	0.29
Job1_BrhGTrial18_NP	340.12	264.05	0.56	0.44	7.13	32	12.68	16	143.1	461.07	0.24	0.76	0	0	0	68	0.11	118.56	82.21	77.4	326	0.2	0.14	0.13	0.54
Job1_BrhGTrial19_NP	366.99	233.32	0.61	0.39	10.7	43	8.45	23	28.25	572.05	0.05	0.95	0	0	0	86	0.14	77.49	45.65	43.28	433.88	0.13	0.08	0.07	0.72
Job1_BrhGTrial1_P	397.96	205.68	0.66	0.34	63.36	77	63.36	64	259.24	344.41	0.43	0.57	0	0	0	126	0.21	64.55	76.6	115.33	347.16	0.11	0.13	0.19	0.58
Job1_BrhGTrial23_NP	457.04	143.83	0.76	0.24	0.36	70	87.88	39	348.43	252.43	0.58	0.42	0	0	0	109	0.18	75.66	167.69	166.29	191.23	0.13	0.28	0.28	0.32
Job1_BrhGTrial24_NP	396.1	205.09	0.66	0.34	3.08	61	500.8	2	120.57	480.63	0.2	0.8	0	0	0	79	0.13	39.79	16.5	48.51	496.38	0.07	0.03	0.08	0.83
Job1_BrhGTrial2_P	341.36	261.87	0.57	0.43	0.4	40	5.22	30	380.16	223.06	0.63	0.37	0	0	0	99	0.16	142.4	245.23	114.19	101.4	0.24	0.41	0.19	0.17
Job1_BrhGTrial4_Np	379.92	220.95	0.63	0.37	58.14	27	18.09	21	537.55	63.31	0.89	0.11	0	0	0	61	0.1	53.78	128.47	306.22	112.39	0.09	0.21	0.51	0.19
Job1_BrhGTrial5_NP	388.53	214.94	0.64	0.36	29.22	229	1.39	42	369.26	234.21	0.61	0.39	0	0	0	428	0.71	204.29	96.3	119.65	183.23	0.34	0.16	0.2	0.3
Job1_BrhGTrial6_P	434.37	166.63	0.72	0.28	28.13	2796	120.44	28	171.32	429.67	0.29	0.71	0	0	0	294	0.49	23.66	49.25	52.2	475.89	0.04	0.08	0.09	0.79
Job1_BrhGTrial7_P	374.17	229.88	0.62	0.38	18.43	35	14.36	7	246.1	357.94	0.41	0.59	0	0	0	30	0.05	191.85	14.24	26.23	371.72	0.32	0.02	0.04	0.62

## Sheet: BrhG Split
ID	cell_1	cell_2	cell_3	cell_4		Pigment	middle	No Pigment
Job1_BrhGTrial21_NP	114.54	143.38	79.3	265.73		265.73	222.68	114.54
Job1_BrhGTrial12_NP	66.33	102.64	68.65	362		362	171.29	66.33
Job1_BrhGTrial13_NP	181.11	168.74	116.83	133.03		133.03	285.57	181.11
Job1_BrhGTrial15_NP	325.55	145.09	33.68	96.93		96.93	178.77	325.55
Job1_BrhGTrial16	96.92	216.59	110.31	177.18		96.92	326.9	177.18
Job1_BrhGTrial18_NP	118.56	82.21	77.4	326		326	159.61	118.56
Job1_BrhGTrial19_NP	77.49	45.65	43.28	433.88		433.88	88.93	77.49
Job1_BrhGTrial1_P	64.55	76.6	115.33	347.16		64.55	191.93	347.16
Job1_BrhGTrial23_NP	75.66	167.69	166.29	191.23		191.23	333.98	75.66
Job1_BrhGTrial24_NP	39.79	16.5	48.51	496.38		496.38	65.01	39.79
Job1_BrhGTrial2_P	142.4	245.23	114.19	101.4		142.4	359.42	101.4
Job1_BrhGTrial4_Np	53.78	128.47	306.22	112.39		112.39	434.69	53.78
Job1_BrhGTrial5_NP	204.29	96.3	119.65	183.23		183.23	215.95	204.29
Job1_BrhGTrial6_P	23.66	49.25	52.2	475.89		23.66	101.45	475.89
Job1_BrhGTrial7_P	191.85	14.24	26.23	371.72		191.85	40.47	371.72

## Sheet: BrhJ
ID	moving	still	moving_prop	still_prop	x_lat	x_bound_num	y_lat	y_bound_num	interior	exterior	int_prop	ext_prop	poi_lat	poi_time	poi_entered	bound_crossed	explored	cell_1	cell_2	cell_3	cell_4	cell_prop1	cell_prop2	cell_prop3	cell_prop4
Job1_BrhJTrial2_NP	378.1	222.88	0.63	0.37	3.43	53	47.84	9	301.05	299.93	0.5	0.5	0	0	0	36	0.06	197.67	79.08	65.92	258.31	0.33	0.13	0.11	0.43
Job1_BrhJTrial4_P	264.12	338.37	0.44	0.56	6.44	440	78.15	261	482.46	120.02	0.8	0.2	0	0	0	344	0.57	84.73	136.27	119.05	262.44	0.14	0.23	0.2	0.44
Job1_BrhJTrial5_NP	356.11	251.29	0.59	0.41	5.35	98	128.84	56	296.32	311.09	0.49	0.51	0	0	0	158	0.26	106.09	140.18	107.51	253.62	0.17	0.23	0.18	0.42
Job1_BrhJTrial6_NP	395.71	205.06	0.66	0.34	6.01	47	25.52	25	404.41	196.37	0.67	0.33	0	0	0	90	0.15	83.5	137.29	145.52	234.47	0.14	0.23	0.24	0.39
Job1_BrhJTrial8_P	354.68	248.17	0.59	0.41	9.61	198	5.35	233	448.7	154.15	0.74	0.26	0	0	0	282	0.47	278.55	119.09	114.22	90.99	0.46	0.2	0.19	0.15
Job1_BrhJTrial10_NP	232.86	368.04	0.39	0.61	5.84	13	67.06	10	202.74	398.16	0.34	0.66	0	0	0	23	0.04	358.71	74.68	24.88	142.63	0.6	0.12	0.04	0.24
Job1_BrhJTrial11_P	384.92	215.66	0.64	0.36	6.67	77	23.28	2	195.5	405.07	0.33	0.67	0	0	0	19	0.03	278.51	28.45	5.67	287.94	0.46	0.05	0.01	0.48
Job1_BrhJTrial12_P	423.72	180.28	0.7	0.3	7.39	62	42.68	20	435.16	168.84	0.72	0.28	0	0	0	74	0.12	0	76.66	273.79	253.56	0	0.13	0.45	0.42
Job1_BrhJTrial13_NP	362.24	238.99	0.6	0.4	20.44	30	12.84	28	408.46	192.77	0.68	0.32	0	0	0	51	0.08	157.93	230.5	111.81	100.99	0.26	0.38	0.19	0.17
Job1_BrhJTrial15_P	422.55	178.31	0.7	0.3	0.96	924	0.96	317	477.23	123.64	0.79	0.21	0	0	0	742	1.23	20.19	190.44	252.02	138.22	0.03	0.32	0.42	0.23
Job1_BrhJTrial17_NP	380.51	220.81	0.63	0.37	14.27	67	4.66	13	368.35	232.98	0.61	0.39	0	0	0	43	0.07	32.41	105.87	153.66	309.39	0.05	0.18	0.26	0.51
Job1_BrhJTrial19_NP	418.97	184.11	0.69	0.31	8.25	68	5.29	27	470.69	132.39	0.78	0.22	0	0	0	72	0.12	52	158.21	229.9	162.97	0.09	0.26	0.38	0.27
Job1_BrhJTrial20_P	213.88	391.21	0.35	0.65	12.05	40	4.19	8	122.77	482.32	0.2	0.8	0	0	0	20	0.03	198.7	21.11	27.38	357.9	0.33	0.03	0.05	0.59
Job1_BrhJTrial21_P	364.7	237.29	0.61	0.39	0.96	38	8.09	9	397.9	204.09	0.66	0.34	0	0	0	44	0.07	204.96	100.25	82.54	214.23	0.34	0.17	0.14	0.36
Job1_BrhJTrial22_NP	329.47	271.63	0.55	0.45	2.87	23	41.14	11	257.11	343.99	0.43	0.57	0	0	0	31	0.05	184.04	46.21	68.92	301.93	0.31	0.08	0.11	0.5
Job1_BrhJTrial23_NP	422.16	181.74	0.7	0.3	2.98	809	4.06	1008	383.83	220.08	0.64	0.36	0	0	0	1135	1.88	82.53	284.15	116.28	120.94	0.14	0.47	0.19	0.2

## Sheet: BrhJ Split
ID	cell_1	cell_2	cell_3	cell_4		Pigment	Middle	No Pigment
Job1_BrhJTrial2_NP	197.67	79.08	65.92	258.31		258.31	145	197.67	600.98
Job1_BrhJTrial4_P	84.73	136.27	119.05	262.44		84.73	255.32	262.44	602.49
Job1_BrhJTrial5_NP	106.09	140.18	107.51	253.62		253.62	247.69	106.09	607.4
Job1_BrhJTrial6_NP	83.5	137.29	145.52	234.47		234.47	282.81	83.5	600.78
Job1_BrhJTrial8_P	278.55	119.09	114.22	90.99		278.55	233.31	90.99	602.85
Job1_BrhJTrial10_NP	358.71	74.68	24.88	142.63		142.63	99.56	358.71	600.9
Job1_BrhJTrial11_P	278.51	28.45	5.67	287.94		278.51	34.12	287.94	600.57
Job1_BrhJTrial12_P	0	76.66	273.79	253.56		0	350.45	253.56	604.01
Job1_BrhJTrial13_NP	157.93	230.5	111.81	100.99		100.99	342.31	157.93	601.23
Job1_BrhJTrial15_P	20.19	190.44	252.02	138.22		20.19	442.46	138.22	600.87
Job1_BrhJTrial17_NP	32.41	105.87	153.66	309.39		309.39	259.53	32.41	601.33
Job1_BrhJTrial19_NP	52	158.21	229.9	162.97		52	388.11	162.97	603.08
Job1_BrhJTrial20_P	198.7	21.11	27.38	357.9		198.7	48.49	357.9	605.09
Job1_BrhJTrial21_P	204.96	100.25	82.54	214.23		204.96	182.79	214.23	601.98
Job1_BrhJTrial22_NP	184.04	46.21	68.92	301.93		301.93	115.13	184.04	601.1
Job1_BrhJTrial23_NP	82.53	284.15	116.28	120.94		120.94	400.43	82.53	603.9

## Sheet: Bro
ID	moving	still	moving_prop	still_prop	x_lat	x_bound_num	y_lat	y_bound_num	interior	exterior	int_prop	ext_prop	poi_lat	poi_time	poi_entered	bound_crossed	explored	cell_1	cell_2	cell_3	cell_4	cell_prop1	cell_prop2	cell_prop3	cell_prop4
Job1_Trial1.1_NP	319.58	287.11	0.53	0.47	66.36	34	358.26	2	395.24	211.44	0.65	0.35	0	0	0	45	0.07	36.8	64.72	120.34	384.82	0.06	0.11	0.2	0.63
Job1_Trial2.1_NP	385	216.76	0.64	0.36	25.32	22	47.13	41	363.51	238.25	0.6	0.4	0	0	0	81	0.13	118.46	147.66	149.61	186.03	0.2	0.25	0.25	0.31
Job1_Trial3.2_P	182.69	418.93	0.3	0.7	107.53	2	124.41	8	72.66	528.96	0.12	0.88	0	0	0	39	0.06	237.26	39.61	86.47	238.26	0.39	0.07	0.14	0.4
Job1_Trial6.1_P	193.28	407.26	0.32	0.68	4.62	22	2.71	8	272.97	327.57	0.45	0.55	0	0	0	27	0.04	307.42	20.65	12.69	259.77	0.51	0.03	0.02	0.43
Job1_Trial7.1_P	244.52	358.43	0.41	0.59	0.79	31	27.87	1	543.97	58.98	0.9	0.1	0	0	0	6	0.01	571.32	6.2	5.59	19.85	0.95	0.01	0.01	0.03
Job1_Trial8.1_NP	232.55	368.48	0.39	0.61	6.43	183	3.5	227	216.5	384.54	0.36	0.64	0	0	0	298	0.5	342.31	48.52	48	162.2	0.57	0.08	0.08	0.27
Job1_Trial9.1_NP	348.31	254.14	0.58	0.42	28.49	43	50.25	25	352.27	250.18	0.58	0.42	0	0	0	53	0.09	149.55	173.04	124	155.86	0.25	0.29	0.21	0.26
Job1_trial10.1_Np	378.31	222.73	0.63	0.37	25.22	45	58.52	10	354.38	246.66	0.59	0.41	0	0	0	84	0.14	197.51	105.89	69.08	228.55	0.33	0.18	0.11	0.38
Job1_Trial11_NP	175.07	427.98	0.29	0.71	6.17	72	28.1	17	170.91	432.14	0.28	0.72	0	0	0	54	0.09	96.83	103.48	57.7	345.04	0.16	0.17	0.1	0.57
Job1_Trial12.1_P	270.18	330.18	0.45	0.55	41.47	67	8.39	15	130.55	469.8	0.22	0.78	0	0	0	53	0.09	94.27	49.69	36.8	419.6	0.16	0.08	0.06	0.7
Job1_Trial13.1_P	337.53	263.31	0.56	0.44	13.57	52	56.14	18	192.7	408.15	0.32	0.68	0	0	0	56	0.09	94.36	70.38	79.15	356.95	0.16	0.12	0.13	0.59
Job1_Trial15_NP	377.66	NaN	NaN	NaN	47.84	66	13.14	10	423.74	NaN	NaN	NaN	0	0	0	42	NaN	NaN	57.7	34.38	46.84	NaN	NaN	NaN	NaN
Job1_Trial16_NP	354.57	249.62	0.59	0.41	0.3	31	16.71	27	307.5	296.69	0.51	0.49	0	0	0	71	0.12	118.94	103.98	120.33	260.93	0.2	0.17	0.2	0.43
Job1_Trial17.1_NP	230.47	369.79	0.38	0.62	9.28	28	13.27	18	284.12	316.13	0.47	0.53	0	0	0	48	0.08	176.22	62.69	91.08	270.27	0.29	0.1	0.15	0.45
Job1_Trial18.1_NP	357.37	243.5	0.59	0.41	8.22	37	151.25	9	330.78	270.09	0.55	0.45	0	0	0	40	0.07	12.54	86.14	145.63	356.57	0.02	0.14	0.24	0.59
Job1_Trial19.1_P	103	187.61	0.35	0.65	14.34	1	5.15	1	24.71	265.9	0.09	0.91	0	0	0	3	0.01	284.01	3.86	2.74	0	0.98	0.01	0.01	0
Job1_Trial20.1_P	324.05	279.69	0.54	0.46	58.01	28	1.75	27	314.95	288.79	0.52	0.48	0	0	0	57	0.09	193.97	104.03	62.48	243.26	0.32	0.17	0.1	0.4
Job1_Trial22.1_NP	279.73	320.94	0.47	0.53	20.04	36	88.56	15	318.91	281.76	0.53	0.47	0	0	0	44	0.07	199.36	115.06	37.21	249.04	0.33	0.19	0.06	0.41
Job1_Trial23.1_NP	206.02	394.98	0.34	0.66	19.28	25	9.34	28	282.32	318.68	0.47	0.53	0	0	0	74	0.12	318.83	100.88	31.63	149.66	0.53	0.17	0.05	0.25

## Sheet: Bro Split
ID	cell_1	cell_2	cell_3	cell_4		Pigment	middle	No pigment
Job1_Trial1.1_NP	36.8	64.72	120.34	384.82		384.82	185.06	36.8
Job1_Trial2.1_NP	118.46	147.66	149.61	186.03		186.03	297.27	118.46
Job1_Trial3.2_P	237.26	39.61	86.47	238.26		237.26	126.08	238.26
Job1_Trial6.1_P	307.42	20.65	12.69	259.77		307.42	33.34	259.77
Job1_Trial7.1_P	571.32	6.2	5.59	19.85		571.32	11.79	19.85
Job1_Trial8.1_NP	342.31	48.52	48	162.2		162.2	96.52	342.31
Job1_Trial9.1_NP	149.55	173.04	124	155.86		155.86	297.04	149.55
Job1_trial10.1_Np	197.51	105.89	69.08	228.55		228.55	174.97	197.51
Job1_Trial11_NP	96.83	103.48	57.7	345.04		345.04	161.18	96.83
Job1_Trial12.1_P	94.27	49.69	36.8	419.6		94.27	86.49	419.6
Job1_Trial13.1_P	94.36	70.38	79.15	356.95		94.36	149.53	356.95
Job1_Trial15_NP	462.58	57.7	34.38	46.84		46.84	92.08	462.58
Job1_Trial16_NP	118.94	103.98	120.33	260.93		260.93	224.31	118.94
Job1_Trial17.1_NP	176.22	62.69	91.08	270.27		270.27	153.77	176.22
Job1_Trial18.1_NP	12.54	86.14	145.63	356.57		356.57	231.77	12.54
Job1_Trial19.1_P	284.01	3.86	2.74	0		284.01	6.6	0
Job1_Trial20.1_P	193.97	104.03	62.48	243.26		193.97	166.51	243.26
Job1_Trial22.1_NP	199.36	115.06	37.21	249.04		249.04	152.27	199.36
Job1_Trial23.1_NP	318.83	100.88	31.63	149.66		149.66	132.51	318.83

## Sheet: Bt
ID	moving	still	moving_prop	still_prop	x_lat	x_bound_num	y_lat	y_bound_num	interior	exterior	int_prop	ext_prop	poi_lat	poi_time	poi_entered	bound_crossed	explored	cell_1	cell_2	cell_3	cell_4	cell_prop1	cell_prop2	cell_prop3	cell_prop4
Job1_Bt_trial2_P	439.21	161.06	0.73	0.27	0.36	787	0.36	2258	58.33	541.94	0.1	0.9	0	0	0	3068	5.11	107.38	131.26	20.17	341.47	0.18	0.22	0.03	0.57
Job1_Bt_trial3_NP	395.4	205.9	0.66	0.34	39.99	33	50.19	27	204.74	396.56	0.34	0.66	0	0	0	82	0.14	201.3	71.03	57.4	271.57	0.33	0.12	0.1	0.45
Job1_Bt_trial4_Np	435.72	165.51	0.72	0.28	1.65	54	14.96	51	262.84	338.39	0.44	0.56	0	0	0	124	0.21	139.38	102.99	119.94	238.91	0.23	0.17	0.2	0.4
Job1_Bt_Trial5_NP	168.32	163.21	0.51	0.49	0	0	0	0	0	331.53	0	1	0	0	0	1	0	331.53	0	0	0	1	0	0	0
Job1_Bt_Trial6_Np	409.77	191.79	0.68	0.32	5.72	33	30.97	25	297.7	303.86	0.49	0.51	0	0	0	89	0.15	109.73	111.86	117	262.97	0.18	0.19	0.19	0.44
Job1_Bt_Trial8_P	397.37	NaN	NaN	NaN	6.14	31	22.75	16	291.2	NaN	NaN	NaN	0	0	0	81	NaN	220.06	101.01	55.03	NaN	NaN	NaN	NaN	NaN
Job1_Bt_Trial7_Np	429.9	172.09	0.71	0.29	1.82	43	12.18	40	263.91	338.08	0.44	0.56	0	0	0	106	0.18	217.84	123.05	94.92	166.19	0.36	0.2	0.16	0.28
Job1_Bt_Trial10_Np	342.82	261.61	0.57	0.43	103.47	25	92.15	14	191.66	412.78	0.32	0.68	0	0	0	48	0.08	73.3	33.65	133.95	363.54	0.12	0.06	0.22	0.6
Job1_Bt_Trial11_P	409.88	190.73	0.68	0.32	2.71	45	12.02	43	326.78	273.83	0.54	0.46	0	0	0	123	0.2	196.49	95.25	90.65	218.22	0.33	0.16	0.15	0.36
Job1_Bt_trial15_P	391.6	211.81	0.65	0.35	31.84	38	20.04	28	231.31	372.1	0.38	0.62	0	0	0	107	0.18	159.73	118.35	77.73	247.6	0.26	0.2	0.13	0.41
Job1_Bt_Trial16_p	392.38	207.36	0.65	0.35	6.93	30	12.66	21	160.08	439.66	0.27	0.73	0	0	0	137	0.23	265.59	126.19	62.42	145.56	0.44	0.21	0.1	0.24
Job1_Bt_trial17_P	408.59	193.73	0.68	0.32	8.55	29	23.34	27	297.4	304.92	0.49	0.51	0	0	0	101	0.17	114.42	113.52	149.16	225.22	0.19	0.19	0.25	0.37
Job1_Bt_trial18_P	229.49	99.66	0.7	0.3	3.37	1	0	0	0	329.14	0	1	0	0	0	1	0	0	0	0	329.14	0	0	0	1
Job1_Bt_Trial23_NP	222.06	378.28	0.37	0.63	231.33	15	14.55	11	336.2	264.14	0.56	0.44	0	0	0	53	0.09	130.52	102.11	104.98	262.73	0.22	0.17	0.17	0.44
Job1_Bt_Trial25_P	355.55	247.09	0.59	0.41	6.39	93	179.65	2	60.29	542.35	0.1	0.9	0	0	0	8	0.01	21.23	8.58	8.57	564.27	0.04	0.01	0.01	0.94
Job1_Bt_trial26_P	360.51	243.8	0.6	0.4	9.74	195	24.83	53	340.98	263.32	0.56	0.44	0	0	0	262	0.43	143.21	56.79	167.88	236.43	0.24	0.09	0.28	0.39
Job1_Bt_trial27_NP	416.96	184.43	0.69	0.31	11.36	51	27.14	30	297.86	303.54	0.5	0.5	0	0	0	96	0.16	103.23	111.83	153.04	233.29	0.17	0.19	0.25	0.39
Job1_Bt_Trial28_NP	404.19	200.91	0.67	0.33	2.64	37	4.79	29	120.66	484.44	0.2	0.8	0	0	0	85	0.14	151.68	66.28	59.01	328.12	0.25	0.11	0.1	0.54
Job1_Bt_Trial29_P	384.52	216.05	0.64	0.36	0.4	757	15.63	384	402.69	197.88	0.67	0.33	0	0	0	1200	2	145.49	82.15	253.35	119.58	0.24	0.14	0.42	0.2
Job1_Bt_Trial30_P	383.94	220.1	0.64	0.36	8.32	29	22.65	14	182.82	421.23	0.3	0.7	0	0	0	50	0.08	280.54	29.65	21.51	272.33	0.46	0.05	0.04	0.45
Job1_Bt_Trial31_NP	404.87	196.42	0.67	0.33	8.05	67	0.77	45	322.16	279.14	0.54	0.46	0	0	0	109	0.18	143.8	161.29	98.99	197.22	0.24	0.27	0.16	0.33

## Sheet: Bt Split
ID	cell_1	cell_2	cell_3	cell_4		Pigment	middle	No Pigment
Job1_Bt_trial2_P	107.38	131.26	20.17	341.47		107.38	151.43	341.47
Job1_Bt_trial3_NP	201.3	71.03	57.4	271.57		271.57	128.43	201.3
Job1_Bt_trial4_Np	139.38	102.99	119.94	238.91		238.91	222.93	139.38
Job1_Bt_Trial5_NP	331.53	0	0	0		0	0	331.53
Job1_Bt_Trial6_Np	109.73	111.86	117	262.97		262.97	228.86	109.73
Job1_Bt_Trial8_P	220.06	101.01	55.03	225.4		220.06	156.04	225.4
Job1_Bt_Trial7_Np	217.84	123.05	94.92	166.19		166.19	217.97	217.84
Job1_Bt_Trial10_Np	73.3	33.65	133.95	363.54		363.54	167.6	73.3
Job1_Bt_Trial11_P	196.49	95.25	90.65	218.22		196.49	185.9	218.22
Job1_Bt_trial15_P	159.73	118.35	77.73	247.6		159.73	196.08	247.6
Job1_Bt_Trial16_p	265.59	126.19	62.42	145.56		265.59	188.61	145.56
Job1_Bt_trial17_P	114.42	113.52	149.16	225.22		114.42	262.68	225.22
Job1_Bt_trial18_P	0	0	0	329.14		0	0	329.14
Job1_Bt_Trial23_NP	130.52	102.11	104.98	262.73		262.73	207.09	130.52
Job1_Bt_Trial25_P	21.23	8.58	8.57	564.27		21.23	17.15	564.27
Job1_Bt_trial26_P	143.21	56.79	167.88	236.43		143.21	224.67	236.43
Job1_Bt_trial27_NP	103.23	111.83	153.04	233.29		103.23	264.87	103.23
Job1_Bt_Trial28_NP	151.68	66.28	59.01	328.12		151.68	125.29	151.68
Job1_Bt_Trial29_P	145.49	82.15	253.35	119.58		145.49	335.5	119.58
Job1_Bt_Trial30_P	280.54	29.65	21.51	272.33		280.54	51.16	272.33
Job1_Bt_Trial31_NP	143.8	161.29	98.99	197.22		197.22	260.28	143.8
