# Supplementary material for: Anal fin pigmentation in Brachyrhaphis fishes is not used for sexual mimicry
Source: PLoS One. 2018 Mar 19;13(3):e0194121. doi: 10.1371/journal.pone.0194121 (PMC5858833; doi:10.1371/journal.pone.0194121)
Supplement: S2 Table — (XLSX) [file pone.0194121.s002.xlsx]

## Sheet: Mann-Whit
Species	trial #	Matched?	Agg. Total
G	1	y	5
G	2	y	36
G	3	y	6
G	4	y	13
G	5	n	29
G	6	n	9
G	7	n	53
G	8	n	22
J	1	y	1
J	2	y	56
J	3	y	0
J	4	y	1
J	5	n	20
J	6	n	7
J	7	n	56
J	8	n	63
T	1	y	14
T	2	y	9
T	3	y	4
T	4	y	4
T	5	n	14
T	6	n	65
T	7	n	29
R	1	y	0
R	2	y	7
R	3	y	3
R	4	n	14
R	5	n	3
R	6	n	23

## Sheet: Wilcoxon
Species	P(view NP)	NP(view P)
G	9	20
G	2	7
G	37	16
G	9	13
J	16	4
J	0	7
J	9	47
J	4	59
T	10	4
T	32	33
T	25	4
R	1	3
R	0	21
R	2	0
